# Supplementary material for: Identification and in vitro and in vivo validation of the key role of GSDME in pyroptosis-related genes signature in hepatocellular carcinoma
Source: BMC Cancer. 2023 May 6;23:411. doi: 10.1186/s12885-023-10850-1 (PMC10164321; doi:10.1186/s12885-023-10850-1)
Supplement: Supplementary file 4 — Additional file 4. [file 12885_2023_10850_MOESM4_ESM.zip]

Archive with 7 entries (7 files):
- Figure 11D.tif
- Figure 11D-GAPDH.tif
- Figure 11D-GSDME.tif
- Figure 11E(1).tif
- Figure 11E.tif
- Figure 11E-GAPDH.tif
- Figure 11E-GSDME.tif
